# Supplementary material for: Botanically-Derived Δ9-Tetrahydrocannabinol and Cannabidiol, and Their 1:1 Combination, Modulate Toll-like Receptor 3 and 4 Signalling in Immune Cells from People with Multiple Sclerosis
Source: Molecules. 2022 Mar 8;27(6):1763. doi: 10.3390/molecules27061763 (PMC8951523; doi:10.3390/molecules27061763)
Supplement: Supplementary file 1 [file molecules-27-01763-s001.zip]

Archive with 1 entries (1 files):
- molecules-1586529-supplementary.pdf
